# Supplementary material for: Multi-Fold Enhancement of Tocopherol Yields Employing High CO2 Supplementation and Nitrate Limitation in Native Isolate Monoraphidium sp
Source: Cells. 2022 Apr 13;11(8):1315. doi: 10.3390/cells11081315 (PMC9032582; doi:10.3390/cells11081315)
Supplement: Supplementary file 1 [file cells-11-01315-s001.zip]

Archive with 1 entries (1 files):
- cells-1634160-supplementary.pdf
